# Supplementary material for: Sonographic Markers Are Useful for Detection of Early Vascular Deterioration in Children with Overweight/Obesity: Effect of a 1-Year Combined Nutritional Education and Physical Exercise Program
Source: Nutrients. 2023 Feb 10;15(4):894. doi: 10.3390/nu15040894 (PMC9959129; doi:10.3390/nu15040894)
Supplement: Supplementary file 1 [file nutrients-15-00894-s001.zip]

Archive with 1 entries (1 files):
- nutrients-2158100-supplementary.pdf
